# Supplementary material for: Cancer surgical outcome study in Ethiopia: A 7-day multicenter prospective observational cohort study
Source: PLoS One. 2026 Jul 29;21(7):e0354980. doi: 10.1371/journal.pone.0354980 (PMC13419167; doi:10.1371/journal.pone.0354980)
Supplement: S2 File — (XLSX) [file pone.0354980.s002.xlsx]

## Sheet: Cancer outcome in Ethiopia
Cancertype	laparoscopicsurgery	surgicalchecklistused	criticalcareimmediatelyaftersurg	ASA	Severity_surgery	Comorbidity_Final	PODA	ECOG_Final	age	Time_surgery	record_status	critical_care_immediately	critical_care_admission	Sex	claviendindo_class	sevenday_mortality	superficialsurgicalsite	deepsurgicalsiteinfection	bodycavity	pneumonia	urinarytract	bloodstream	infectious_cxs	myocardialinfarction	arrhythmia	pulmonaryoedema	pulmonaryembolism	stroke	cardiacarrest	cv_cxs	gastrointestinalbleeding	acutekidneyinjury	postoperativebleeding	ards	anastomoticleak
7	No	Yes	Yes	II	Major	No	1	0	1	Elective	Still admitted - in hospital ward	Yes	No	Female		Alive	None	None	None	None	None	None	No	None	None	None	None	None	None	No	None	None	None	None	None
1	No	Yes	No	II	Intermediate/minor	No	1	I	1	Urgent	Still admitted - in hospital ward	No	No	Female		Alive	None	None	None	None	None	None	No	None	None	None	None	None	None	No	None	None	None	None	None
5	No	Yes	No	II	Major	No	1	0	2	Elective	Discharged	No	No	Male		Alive	None	None	None	None	None	None	No	None	None	None	None	None	None	No	None	None	None	None	None
4	No	Yes	Yes	III	Major	No	2	II	2	Elective	Discharged	Yes	Yes	Female	Grade IIIA	Alive	None	None	None	None	None	None	No	None	None	None	None	None	None	No	None	None	Severe	Severe	None
1	No	Yes	No	II	Major	Yes	1	I	1	Elective	Still admitted - in hospital ward	No	No	Female		Alive	None	None	None	None	None	None	No	None	None	None	None	None	None	No	None	None	None	None	None
5	No	Yes	No	I	Major	No	1	0	1	Elective	Discharged	No	No	Male		Alive	None	None	None	None	None	None	No	None	None	None	None	None	None	No	None	None	None	None	None
5	No	Yes	No	II	Intermediate/minor	No	1	0	1	Elective	Discharged	No	No	Female		Alive	None	None	None	None	None	None	No	None	None	None	None	None	None	No	None	None	None	None	None
6	No	Yes	No	I	Major	Yes	1	II	2	Elective	Discharged	No	No	Male		Alive	None	None	None	None	None	None	No	None	None	None	None	None	None	No	None	None	None	None	None
5	No	Yes	No	III	Major	Yes	2	III	2	Urgent	Still admitted - in hospital ward	No	No	Male	Grade 1	Alive	Moderate	None	None	None	None	None	Yes	None	None	None	None	None	None	No	None	None	None	None	None
5	No	Yes	No	III	Major	Yes	1	I	2	Urgent	Discharged	No	No	Male		Alive	None	None	None	None	None	None	No	None	None	None	None	None	None	No	None	None	None	None	None
4	No	No	No	II	Intermediate/minor	Yes	1	0	2	Elective	Discharged	No	No	Female		Alive	None	None	None	None	None	None	No	None	None	None	None	None	None	No	None	None	None	None	None
5	No	Yes	No	II	Major	Yes	2	I	2	Emergency	Discharged	No	No	Female	Grade 1	Alive	Mild	None	None	None	None	None	Yes	None	None	None	None	None	None	No	None	Mild	Mild	None	None
8	No	Yes	Yes	I	Major	No	1	0	2	Elective	Discharged	Yes	No	Female		Alive	None	None	None	None	None	None	No	None	None	None	None	None	None	No	None	None	None	None	None
9	No	No	Yes	II	Intermediate/minor	No	1	0	2	Urgent	Still admitted - in hospital ward	Yes	No	Male		Alive	None	None	None	None	None	None	No	None	None	None	None	None	None	No	None	None	None	None	None
1	No	No	No	II	Major	No	1	I	1	Elective	Discharged	No	No	Male		Alive	None	None	None	None	None	None	No	None	None	None	None	None	None	No	None	None	None	None	None
10	No	Yes	No	I	Major	No	1	I	1	Elective	Discharged	No	No	Male		Alive	None	None	None	None	None	None	No	None	None	None	None	None	None	No	None	None	None	None	None
6	No	Yes	No	II	Major	No	2	0	2	Elective	Still admitted - in hospital ward	No	No	Male	Grade 1	Alive	Moderate	None	None	None	None	None	Yes	None	None	None	None	None	None	No	None	None	None	None	None
1	No	Yes	No	II	Major	Yes	2	II	2	Elective	Discharged	No	No	Female	Grade 2	Alive	Moderate	None	None	None	None	None	Yes	None	None	None	None	None	None	No	None	None	None	None	None
6	No	Yes	No	I	Major	No	1	I	1	Elective	Discharged	No	No	Female		Alive	None	None	None	None	None	None	No	None	None	None	None	None	None	No	None	None	None	None	None
4	No	Yes	No	I	Major	No	1	0	1	Elective	Discharged	No	No	Female		Alive	None	None	None	None	None	None	No	None	None	None	None	None	None	No	None	None	None	None	None
4	No	Yes	No	I	Major	No	1	0	2	Elective	Discharged	No	No	Female		Alive	None	None	None	None	None	None	No	None	None	None	None	None	None	No	None	None	None	None	None
7	No	Yes	Yes	I	Major	No	1	0	1	Urgent	Still admitted - in hospital ward	Yes	Yes	Male	Grade IIIB	Alive	None	None	None	Severe	None	None	Yes	None	None	None	None	None	None	No	None	None	None	None	None
4	No	Yes	No	II	Major	Yes	1	I	1	Elective	Discharged	No	No	Female		Alive	None	None	None	None	None	None	No	None	None	None	None	None	None	No	None	None	None	None	None
6	No	Yes	No	II	Major	Yes	2	I	2	Emergency	Discharged	No	No	Male		Alive	None	None	None	None	None	None	No	None	None	None	None	None	None	No	None	None	None	None	None
7	No	Yes	No	II	Major	No	1	0	2	Elective	Still admitted - in hospital ward	No	No	Female		Alive	None	None	None	None	None	None	No	None	None	None	None	None	None	No	None	None	None	None	None
11	No	Yes	No	I	Major	Yes	1	II	2	Elective	Discharged	No	No	Male		Alive	None	None	None	None	None	None	No	None	None	None	None	None	None	No	None	None	None	None	None
2	No	Yes	No	II	Major	No	1	I	1	Elective	Still admitted - in hospital ward	No	No	Female		Alive	None	None	None	None	None	None	No	None	None	None	None	None	None	No	None	None	None	None	None
7	No	Yes	Yes	II	Major	No	1	0	2	Elective	Still admitted - in hospital ward	Yes	No	Female		Alive	None	None	None	None	None	None	No	None	None	None	None	None	None	No	None	None	None	None	None
12	No	Yes	No	III	Major	No	2	II	2	Elective	Still admitted - in hospital ward	No	No	Male	Grade IIIA	Alive	None	Severe	None	None	None	None	Yes	None	None	None	None	None	None	No	None	Mild	None	None	None
3	No	Yes	No	II	Major	Yes	1	I	1	Elective	Discharged	No	No	Female		Alive	None	None	None	None	None	None	No	None	None	None	None	None	None	No	None	None	None	None	None
5	No	Yes	No	II	Major	No	1	0	2	Elective	Discharged	No	No	Male		Alive	None	None	None	None	None	None	No	None	None	None	None	None	None	No	None	None	None	None	None
1	No	No	No	I	Major	No	1	0	1	Elective	Discharged	No	No	Female		Alive	None	None	None	None	None	None	No	None	None	None	None	None	None	No	None	None	None	None	None
8	No	Yes	No	I	Major	No	1	0	2	Elective	Discharged	No	No	Female		Alive	None	None	None	None	None	None	No	None	None	None	None	None	None	No	None	None	None	None	None
2	No	Yes	No	III	Major	Yes	2	II	1	Emergency	Still admitted - in hospital ward	No	No	Male	Grade 1	Alive	Mild	None	None	Mild	None	Mild	Yes	None	None	None	None	None	None	No	None	Mild	None	None	None
6	No	Yes	No	II	Major	No	1	II	2	Elective	Still admitted - in hospital ward	No	Yes	Female		Alive	None	None	None	None	None	None	No	None	None	None	None	None	None	No	None	None	None	None	None
7	No	No	No	II	Major	No	1	0	1	Elective	Discharged	No	Yes	Female		Alive	None	None	None	None	None	None	No	None	None	None	None	None	None	No	None	None	None	None	None
1	No	Yes	No	II	Major	Yes	2	I	2	Emergency	Still admitted - in hospital ward	No	No	Female	Grade 2	Alive	Moderate	None	None	None	None	None	Yes	None	None	None	None	None	None	No	None	Moderate	None	None	None
2	No	No	No	I	Major	No	1	0	1	Elective	Still admitted - in hospital ward	No	No	Female		Alive	None	None	None	None	None	None	No	None	None	None	None	None	None	No	None	None	None	None	None
13	No	Yes	No	II	Intermediate/minor	No	1	I	2	Elective	Discharged	No	No	Female		Alive	None	None	None	None	None	None	No	None	None	None	None	None	None	No	None	None	None	None	None
14	No	Yes	No	II	Major	No	1	I	1	Elective	Still admitted - in hospital ward	No	No	Female		Alive	None	None	None	None	None	None	No	None	None	None	None	None	None	No	None	None	None	None	None
2	No	Yes	Yes	I	Major	No	1	II	2	Elective	Discharged	Yes	No	Female		Alive	None	None	None	None	None	None	No	None	None	None	None	None	None	No	None	None	None	None	None
8	No	Yes	No	I	Intermediate/minor	No	1	0	1	Elective	Discharged	No	No	Female		Alive	None	None	None	None	None	None	No	None	None	None	None	None	None	No	None	None	None	None	None
4	No	Yes	No	I	Major	No	1	0	2	Elective	Discharged	No	No	Female		Alive	None	None	None	None	None	None	No	None	None	None	None	None	None	No	None	None	None	None	None
1	No	No	No	I	Major	Yes	2	II	2	Elective	Still admitted - in hospital ward	No	No	Male	Grade IIIA	Alive	Severe	Severe	Severe	None	None	Severe	Yes	None	None	None	None	None	None	No	None	None	None	None	Severe
7	No	Yes	No	II	Major	No	1	0	1	Urgent	Still admitted - in hospital ward	No	No	Male		Alive	None	None	None	None	None	None	No	None	None	None	None	None	None	No	None	None	None	None	None
5	No	Yes	No	II	Major	No	1	0	2	Urgent	Still admitted - in hospital ward	No	No	Male		Alive	None	None	None	None	None	None	No	None	None	None	None	None	None	No	None	None	None	None	None
4	No	Yes	No	I	Major	Yes	1	0	2	Elective	Still admitted - in hospital ward	No	No	Female		Alive	None	None	None	None	None	None	No	None	None	None	None	None	None	No	None	None	None	None	None
2	No	Yes	No	II	Major	No	1	I	1	Elective	Discharged	No	No	Male		Alive	None	None	None	None	None	None	No	None	None	None	None	None	None	No	None	None	None	None	None
1	No	Yes	No	I	Major	No	2	II	2	Elective	Discharged	No	No	Female	Grade IV A	Alive	Severe	Severe	None	None	Mild	None	Yes	None	None	None	None	None	None	No	None	Mild	None	None	None
5	No	Yes	No	II	Major	No	1	0	2	Elective	Discharged	No	No	Male		Alive	None	None	None	None	None	None	No	None	None	None	None	None	None	No	None	None	None	None	None
4	No	Yes	No	II	Major	No	1	I	2	Elective	Discharged	No	No	Female		Alive	None	None	None	None	None	None	No	None	None	None	None	None	None	No	None	None	None	None	None
2	No	Yes	No	II	Major	No	1	0	2	Emergency	Discharged	No	No	Male		Alive	None	None	None	None	None	None	No	None	None	None	None	None	None	No	None	None	None	None	None
6	No	Yes	No	II	Major	No	1	0	1	Elective	Still admitted - in hospital ward	No	No	Male		Alive	None	None	None	None	None	None	No	None	None	None	None	None	None	No	None	None	None	None	None
12	No	Yes	No	II	Major	No	2	I	1	Emergency	Discharged	No	No	Male	Grade 2	Alive	None	None	Moderate	Moderate	None	None	Yes	None	None	None	None	None	None	No	None	None	None	None	None
12	No	Yes	No	II	Intermediate/minor	No	2	II	2	Urgent	Discharged	No	No	Female	Grade 1	Alive	Mild	None	None	None	None	None	Yes	None	None	None	None	None	None	No	None	None	None	None	None
7	No	Yes	Yes	II	Major	No	2	II	2	Elective	Still admitted - in hospital ward	Yes	Yes	Female	Grade IIIB	Alive	Severe	None	Severe	None	None	None	Yes	None	None	None	None	None	None	No	None	None	None	None	None
1	No	Yes	No	II	Intermediate/minor	No	1	I	2	Elective	Discharged	No	No	Male		Alive	None	None	None	None	None	None	No	None	None	None	None	None	None	No	None	None	None	None	None
5	No	Yes	No	II	Major	Yes	2	III	2	Elective	Still admitted - in hospital ward	No	No	Male	Grade 1	Alive	Mild	None	None	None	None	None	Yes	None	None	None	None	None	None	No	None	None	None	None	None
2	No	No	Yes	I	Major	No	1	I	1	Elective	Discharged	Yes	No	Male		Alive	None	None	None	None	None	None	No	None	None	None	None	None	None	No	None	None	None	None	None
7	No	Yes	Yes	II	Major	Yes	2	I	2	Urgent	Discharged	Yes	Yes	Male	Grade 1	Alive	None	Moderate	None	None	None	None	Yes	None	None	None	None	None	None	No	None	None	None	None	None
4	No	Yes	No	I	Major	Yes	2	II	1	Elective	Discharged	No	No	Female	Grade 2	Alive	None	None	None	None	None	None	No	None	None	Severe	None	None	None	Yes	None	None	None	None	None
5	No	Yes	No	II	Major	No	1	I	2	Urgent	Discharged	No	No	Female		Alive	None	None	None	None	None	None	No	None	None	None	None	None	None	No	None	None	None	None	None
1	No	Yes	No	I	Major	No	1	I	1	Elective	Still admitted - in hospital ward	No	No	Female		Alive	None	None	None	None	None	None	No	None	None	None	None	None	None	No	None	None	None	None	None
13	No	No	No	I	Intermediate/minor	No	1	0	1	Elective	Discharged	No	No	Male		Alive	None	None	None	None	None	None	No	None	None	None	None	None	None	No	None	None	None	None	None
7	No	No	Yes	III	Major	Yes	1	0	2	Elective	Still admitted - in hospital ward	Yes	No	Male		Alive	None	None	None	None	None	None	No	None	None	None	None	None	None	No	None	None	None	None	None
12	No	Yes	No	I	Major	No	1	I	1	Elective	Discharged	No	No	Female		Alive	None	None	None	None	None	None	No	None	None	None	None	None	None	No	None	None	None	None	None
7	No	No	Yes	II	Major	No	1	0	1	Elective	Discharged	Yes	Yes	Female		Alive	None	None	None	None	None	None	No	None	None	None	None	None	None	No	None	None	None	None	None
11	No	Yes	No	III	Major	Yes	2	III	1	Elective	Died	No	No	Female	Grade IV A	Died	Severe	None	None	None	None	None	Yes	None	None	None	None	None	None	No	None	Severe	None	None	None
7	No	Yes	No	II	Major	No	1	I	1	Urgent	Still admitted - in hospital ward	No	No	Female		Alive	None	None	None	None	None	None	No	None	None	None	None	None	None	No	None	None	None	None	None
4	No	Yes	No	II	Major	No	1	I	1	Elective	Discharged	No	No	Female		Alive	None	None	None	None	None	None	No	None	None	None	None	None	None	No	None	None	None	None	None
1	No	Yes	No	II	Intermediate/minor	No	1	I	1	Elective	Still admitted - in hospital ward	No	No	Female		Alive	None	None	None	None	None	None	No	None	None	None	None	None	None	No	None	None	None	None	None
4	No	Yes	No	II	Major	No	2	II	1	Elective	Discharged	No	No	Female	Grade 2	Alive	None	None	None	None	None	None	No	None	Severe	None	None	None	None	Yes	None	None	None	None	None
1	No	Yes	No	III	Major	No	2	II	2	Urgent	Still admitted - in hospital ward	No	No	Male	Grade IIIA	Alive	Severe	Severe	Severe	None	None	None	Yes	None	None	None	None	None	None	No	None	None	None	None	None
2	No	No	No	II	Intermediate/minor	Yes	2	III	2	Urgent	Discharged	No	No	Female	Grade 1	Alive	Mild	None	None	None	None	None	Yes	None	None	None	None	None	None	No	None	None	None	None	None
7	No	Yes	Yes	II	Major	Yes	1	I	1	Elective	Still admitted - in hospital ward	Yes	Yes	Male		Alive	None	None	None	None	None	None	No	None	None	None	None	None	None	No	None	None	None	None	None
1	No	Yes	No	II	Major	Yes	2	I	2	Elective	Still admitted - in hospital ward	No	No	Male	Grade 1	Alive	Moderate	None	None	None	None	None	Yes	None	None	None	None	None	None	No	None	None	None	None	None
10	No	Yes	No	II	Major	No	1	0	2	Urgent	Discharged	No	No	Male		Alive	None	None	None	None	None	None	No	None	None	None	None	None	None	No	None	None	None	None	None
2	No	Yes	No	II	Major	Yes	2	I	2	Elective	Still admitted - in hospital ward	No	No	Male	Grade 2	Alive	Moderate	Moderate	None	None	None	None	Yes	None	None	None	None	None	None	No	None	Mild	None	None	None
15	No	No	No	II	Major	No	2	0	2	Elective	Still admitted - in hospital ward	No	No	Male	Grade 2	Alive	Moderate	None	None	Moderate	None	Moderate	Yes	None	None	None	None	None	None	No	None	None	None	Mild	None
14	No	Yes	Yes	I	Major	No	1	0	2	Elective	Still admitted - in hospital ward	Yes	Yes	Female		Alive	None	None	None	None	None	None	No	None	None	None	None	None	None	No	None	None	None	None	None
5	Yes	Yes	No	II	Major	Yes	1	0	2	Elective	Discharged	No	No	Male		Alive	None	None	None	None	None	None	No	None	None	None	None	None	None	No	None	None	None	None	None
1	No	Yes	No	II	Major	Yes	1	I	1	Elective	Discharged	No	No	Female		Alive	None	None	None	None	None	None	No	None	None	None	None	None	None	No	None	None	None	None	None
10	No	Yes	No	I	Intermediate/minor	No	1	0	1	Elective	Still admitted - in hospital ward	No	No	Male		Alive	None	None	None	None	None	None	No	None	None	None	None	None	None	No	None	None	None	None	None
2	No	Yes	No	I	Major	No	1	I	2	Elective	Discharged	No	No	Male		Alive	None	None	None	None	None	None	No	None	None	None	None	None	None	No	None	None	None	None	None
3	No	No	No	I	Major	No	1	0	2	Elective	Discharged	No	No	Female		Alive	None	None	None	None	None	None	No	None	None	None	None	None	None	No	None	None	None	None	None
1	No	Yes	No	II	Major	Yes	1	0	1	Elective	Still admitted - in hospital ward	No	No	Male		Alive	None	None	None	None	None	None	No	None	None	None	None	None	None	No	None	None	None	None	None
1	No	Yes	No	III	Major	No	2	I	2	Elective	Discharged	No	No	Male	Grade 2	Alive	Moderate	None	None	None	None	None	Yes	None	None	None	None	None	None	No	None	None	None	None	None
7	No	Yes	No	II	Major	Yes	2	II	1	Urgent	Still admitted - in hospital ward	No	No	Female	Grade IIIB	Alive	None	None	None	None	None	None	No	None	None	None	None	None	None	No	None	None	Severe	None	None
5	No	No	No	II	Major	No	1	0	1	Elective	Discharged	No	No	Male		Alive	None	None	None	None	None	None	No	None	None	None	None	None	None	No	None	None	None	None	None
7	No	Yes	Yes	II	Major	No	1	I	1	Elective	Still admitted - in hospital ward	Yes	No	Female		Alive	None	None	None	None	None	None	No	None	None	None	None	None	None	No	None	None	None	None	None
3	No	No	Yes	I	Major	No	1	0	2	Elective	Discharged	Yes	No	Female		Alive	None	None	None	None	None	None	No	None	None	None	None	None	None	No	None	None	None	None	None
7	No	No	No	II	Major	No	1	0	2	Elective	Discharged	No	No	Female		Alive	None	None	None	None	None	None	No	None	None	None	None	None	None	No	None	None	None	None	None
6	No	Yes	No	III	Intermediate/minor	Yes	2	II	2	Elective	Discharged	No	No	Male	Grade 2	Alive	None	None	None	Moderate	Moderate	None	Yes	None	None	None	None	None	None	No	None	None	None	None	None
2	No	Yes	Yes	II	Major	Yes	2	I	2	Urgent	Still admitted - in the critical care unit	Yes	Yes	Male	Grade IV B	Alive	None	None	None	None	None	Severe	Yes	None	None	None	None	None	None	No	None	Severe	None	None	None
7	No	Yes	Yes	II	Major	No	2	I	1	Urgent	Still admitted - in hospital ward	Yes	Yes	Female	Grade IV A	Alive	None	None	None	None	None	None	No	None	None	None	None	Moderate	None	Yes	None	None	Moderate	None	None
7	No	Yes	No	II	Major	No	1	0	1	Urgent	Still admitted - in hospital ward	No	No	Male		Alive	None	None	None	None	None	None	No	None	None	None	None	None	None	No	None	None	None	None	None
14	No	Yes	Yes	II	Major	No	2	I	2	Elective	Died	Yes	Yes	Male	Grade IV A	Died	None	None	None	Severe	None	Severe	Yes	None	None	None	None	None	None	No	None	None	None	None	None
4	No	Yes	No	II	Major	No	1	I	1	Elective	Discharged	No	No	Male		Alive	None	None	None	None	None	None	No	None	None	None	None	None	None	No	None	None	None	None	None
1	No	Yes	No	II	Major	No	2	0	2	Elective	Discharged	No	No	Male	Grade 1	Alive	None	None	None	Moderate	None	None	Yes	None	None	None	None	None	None	No	None	None	None	None	None
4	No	No	No	I	Major	No	1	I	1	Elective	Still admitted - in hospital ward	No	No	Male		Alive	None	None	None	None	None	None	No	None	None	None	None	None	None	No	None	None	None	None	None
12	No	Yes	No	II	Major	No	1	0	2	Elective	Still admitted - in hospital ward	No	No	Male		Alive	None	None	None	None	None	None	No	None	None	None	None	None	None	No	None	None	None	None	None
5	No	Yes	No	II	Major	No	1	0	2	Elective	Discharged	No	No	Female		Alive	None	None	None	None	None	None	No	None	None	None	None	None	None	No	None	None	None	None	None
14	No	Yes	Yes	I	Major	No	2	0	2	Elective	Still admitted - in the critical care unit	Yes	Yes	Male	Grade IV A	Alive	None	None	None	None	None	None	No	None	None	None	Severe	None	Severe	Yes	None	None	None	Severe	None
11	No	Yes	No	I	Major	No	1	0	1	Elective	Discharged	No	No	Female		Alive	None	None	None	None	None	None	No	None	None	None	None	None	None	No	None	None	None	None	None
1	No	Yes	No	II	Major	No	2	I	1	Elective	Discharged	No	No	Female	Grade 1	Alive	Mild	None	None	None	None	None	Yes	None	None	None	None	None	None	No	None	None	None	None	None
1	No	Yes	No	II	Major	Yes	1	I	2	Elective	Discharged	No	No	Male		Alive	None	None	None	None	None	None	No	None	None	None	None	None	None	No	None	None	None	None	None
3	No	Yes	No	II	Major	No	2	I	2	Elective	Still admitted - in hospital ward	No	No	Male	Grade 2	Alive	Moderate	None	None	None	None	None	Yes	None	None	None	None	None	None	No	None	None	None	None	None
1	No	Yes	No	I	Major	No	1	0	1	Elective	Discharged	No	No	Female		Alive	None	None	None	None	None	None	No	None	None	None	None	None	None	No	None	None	None	None	None
1	No	Yes	No	II	Major	Yes	2	II	1	Elective	Still admitted - in hospital ward	No	No	Male	Grade IIIA	Alive	Moderate	None	None	None	None	None	Yes	None	None	None	None	None	None	No	None	None	None	None	None
3	No	Yes	No	II	Major	No	1	I	2	Elective	Discharged	No	No	Female		Alive	None	None	None	None	None	None	No	None	None	None	None	None	None	No	None	None	None	None	None
5	No	Yes	No	II	Major	No	1	0	2	Elective	Discharged	No	No	Female		Alive	None	None	None	None	None	None	No	None	None	None	None	None	None	No	None	None	None	None	None
2	No	Yes	No	II	Major	Yes	1	0	2	Elective	Discharged	No	No	Female		Alive	None	None	None	None	None	None	No	None	None	None	None	None	None	No	None	None	None	None	None
4	No	No	No	II	Major	No	1	II	1	Elective	Discharged	No	No	Female		Alive	None	None	None	None	None	None	No	None	None	None	None	None	None	No	None	None	None	None	None
3	No	No	No	II	Major	No	1	II	1	Emergency	Discharged	No	No	Female		Alive	None	None	None	None	None	None	No	None	None	None	None	None	None	No	None	None	None	None	None
12	No	No	Yes	I	Major	No	1	I	1	Urgent	Discharged	Yes	Yes	Male		Alive	None	None	None	None	None	None	No	None	None	None	None	None	None	No	None	None	None	None	None
3	No	Yes	No	II	Major	No	1	0	2	Elective	Discharged	No	No	Female		Alive	None	None	None	None	None	None	No	None	None	None	None	None	None	No	None	None	None	None	None
1	No	Yes	No	II	Major	Yes	2	III	1	Elective	Discharged	No	No	Female	Grade 1	Alive	Mild	None	None	None	None	None	Yes	None	None	None	None	None	None	No	None	None	None	None	None
12	No	Yes	No	I	Major	No	1	0	1	Elective	Discharged	No	Yes	Male		Alive	None	None	None	None	None	None	No	None	None	None	None	None	None	No	None	None	None	None	None
1	No	No	No	I	Major	No	1	0	1	Elective	Discharged	No	No	Male		Alive	None	None	None	None	None	None	No	None	None	None	None	None	None	No	None	None	None	None	None
16	No	Yes	No	I	Intermediate/minor	No	1	0	1	Elective	Discharged	No	No	Female		Alive	None	None	None	None	None	None	No	None	None	None	None	None	None	No	None	None	None	None	None
2	No	Yes	Yes	III	Intermediate/minor	Yes	2	II	1	Elective	Discharged	Yes	No	Male	Grade 1	Alive	Mild	None	None	None	None	None	Yes	None	None	None	None	None	None	No	None	None	None	None	None
7	Yes	Yes	Yes	II	Major	No	1	0	1	Elective	Still admitted - in hospital ward	Yes	No	Male		Alive	None	None	None	None	None	None	No	None	None	None	None	None	None	No	None	None	None	None	None
4	No	No	No	I	Major	No	1	0	1	Elective	Discharged	No	No	Male		Alive	None	None	None	None	None	None	No	None	None	None	None	None	None	No	None	None	None	None	None
17	No	Yes	No	II	Major	No	1	I	2	Emergency	Still admitted - in hospital ward	No	No	Female		Alive	None	None	None	None	None	None	No	None	None	None	None	None	None	No	None	None	None	None	None
10	No	No	No	I	Intermediate/minor	No	1	I	1	Urgent	Discharged	No	No	Male		Alive	None	None	None	None	None	None	No	None	None	None	None	None	None	No	None	None	None	None	None
3	No	Yes	No	II	Major	No	1	II	2	Elective	Discharged	No	No	Female		Alive	None	None	None	None	None	None	No	None	None	None	None	None	None	No	None	None	None	None	None
1	Yes	Yes	No	II	Major	No	1	I	2	Emergency	Still admitted - in hospital ward	No	No	Male		Alive	None	None	None	None	None	None	No	None	None	None	None	None	None	No	None	None	None	None	None
3	No	No	No	II	Major	Yes	1	I	2	Elective	Discharged	No	No	Female		Alive	None	None	None	None	None	None	No	None	None	None	None	None	None	No	None	None	None	None	None
2	No	No	No	II	Major	No	1	II	1	Elective	Discharged	No	No	Male		Alive	None	None	None	None	None	None	No	None	None	None	None	None	None	No	None	None	None	None	None
5	No	Yes	No	II	Intermediate/minor	No	2	II	1	Emergency	Still admitted - in hospital ward	No	No	Female	Grade IIIA	Alive	None	None	None	None	None	None	No	None	None	None	None	None	None	No	None	None	Severe	None	None
5	No	Yes	No	I	Intermediate/minor	Yes	1	0	2	Elective	Still admitted - in hospital ward	No	No	Female		Alive	None	None	None	None	None	None	No	None	None	None	None	None	None	No	None	None	None	None	None
15	No	Yes	No	I	Major	No	2	I	2	Urgent	Still admitted - in hospital ward	No	No	Male	Grade 2	Alive	None	None	Moderate	None	None	None	Yes	None	None	None	None	None	None	No	None	None	None	None	None
1	No	No	No	II	Major	Yes	2	III	2	Emergency	Died	No	Yes	Female	Grade IV A	Died	None	None	None	None	None	Severe	Yes	None	None	None	None	None	None	No	None	None	None	None	None
14	No	Yes	Yes	III	Major	Yes	2	I	1	Elective	Discharged	Yes	Yes	Female	Grade IIIA	Alive	None	None	None	None	None	None	No	None	None	None	None	None	None	No	None	None	None	None	Severe
14	No	Yes	No	II	Major	No	1	0	2	Elective	Still admitted - in hospital ward	No	No	Male		Alive	None	None	None	None	None	None	No	None	None	None	None	None	None	No	None	None	None	None	None
7	No	Yes	No	II	Major	No	2	0	2	Urgent	Still admitted - in hospital ward	No	No	Male	Grade 1	Alive	None	None	Mild	None	None	None	Yes	None	None	None	None	None	None	No	None	None	None	None	None
14	No	Yes	Yes	I	Intermediate/minor	No	1	0	1	Urgent	Discharged	Yes	Yes	Female		Alive	None	None	None	None	None	None	No	None	None	None	None	None	None	No	None	None	None	None	None
17	No	Yes	No	II	Major	Yes	1	I	2	Elective	Discharged	No	No	Female		Alive	None	None	None	None	None	None	No	None	None	None	None	None	None	No	None	None	None	None	None
17	No	Yes	No	II	Intermediate/minor	No	1	II	1	Elective	Still admitted - in hospital ward	No	No	Female		Alive	None	None	None	None	None	None	No	None	None	None	None	None	None	No	None	None	None	None	None
15	No	Yes	No	III	Major	Yes	1	II	2	Elective	Still admitted - in hospital ward	No	No	Female		Alive	None	None	None	None	None	None	No	None	None	None	None	None	None	No	None	None	None	None	None
11	No	Yes	No	I	Intermediate/minor	No	2	I	1	Urgent	Still admitted - in hospital ward	No	No	Female	Grade 2	Alive	None	None	Mild	None	None	None	Yes	None	None	None	None	None	None	No	None	None	None	None	None
1	No	No	No	III	Major	No	1	I	2	Urgent	Still admitted - in hospital ward	No	No	Male		Alive	None	None	None	None	None	None	No	None	None	None	None	None	None	No	None	None	None	None	None
15	No	Yes	No	I	Major	Yes	1	II	2	Elective	Still admitted - in hospital ward	No	No	Female		Alive	None	None	None	None	None	None	No	None	None	None	None	None	None	No	None	None	None	None	None
17	No	Yes	No	I	Major	No	1	0	2	Urgent	Discharged	No	No	Female		Alive	None	None	None	None	None	None	No	None	None	None	None	None	None	No	None	None	None	None	None
11	No	Yes	Yes	II	Intermediate/minor	Yes	1	II	2	Elective	Still admitted - in hospital ward	Yes	No	Male		Alive	None	None	None	None	None	None	No	None	None	None	None	None	None	No	None	None	None	None	None
3	No	Yes	Yes	I	Major	No	1	0	1	Elective	Discharged	Yes	No	Female		Alive	None	None	None	None	None	None	No	None	None	None	None	None	None	No	None	None	None	None	None
17	No	Yes	No	II	Major	Yes	1	0	2	Elective	Discharged	No	No	Female		Alive	None	None	None	None	None	None	No	None	None	None	None	None	None	No	None	None	None	None	None
1	No	Yes	No	II	Intermediate/minor	No	1	II	1	Emergency	Still admitted - in hospital ward	No	No	Male		Alive	None	None	None	None	None	None	No	None	None	None	None	None	None	No	None	None	None	None	None
3	No	Yes	Yes	II	Major	Yes	1	I	1	Elective	Still admitted - in hospital ward	Yes	No	Female		Alive	None	None	None	None	None	None	No	None	None	None	None	None	None	No	None	None	None	None	None
14	No	No	No	III	Intermediate/minor	No	1	0	1	Elective	Still admitted - in hospital ward	No	No	Female		Alive	None	None	None	None	None	None	No	None	None	None	None	None	None	No	None	None	None	None	None
14	No	Yes	No	I	Major	No	1	I	2	Elective	Discharged	No	No	Male		Alive	None	None	None	None	None	None	No	None	None	None	None	None	None	No	None	None	None	None	None
3	No	Yes	No	II	Major	No	1	I	2	Elective	Discharged	No	No	Female		Alive	None	None	None	None	None	None	No	None	None	None	None	None	None	No	None	None	None	None	None
17	No	Yes	No	II	Major	No	1	II	1	Elective	Discharged	No	No	Female		Alive	None	None	None	None	None	None	No	None	None	None	None	None	None	No	None	None	None	None	None
17	No	Yes	No	II	Major	No	1	II	1	Elective	Discharged	No	No	Female		Alive	None	None	None	None	None	None	No	None	None	None	None	None	None	No	None	None	None	None	None
1	No	Yes	No	II	Intermediate/minor	Yes	2	I	2	Urgent	Still admitted - in hospital ward	No	No	Male	Grade 1	Alive	None	None	None	Moderate	None	None	Yes	None	None	None	None	None	None	No	None	None	None	None	Severe
3	No	Yes	No	III	Major	Yes	1	0	1	Elective	Still admitted - in hospital ward	No	No	Female		Alive	None	None	None	None	None	None	No	None	None	None	None	None	None	No	None	None	None	None	None
11	No	Yes	No	II	Intermediate/minor	No	1	I	2	Elective	Discharged	No	No	Female		Alive	None	None	None	None	None	None	No	None	None	None	None	None	None	No	None	None	None	None	None
5	No	Yes	No	I	Intermediate/minor	No	1	I	2	Elective	Discharged	No	No	Male		Alive	None	None	None	None	None	None	No	None	None	None	None	None	None	No	None	None	None	None	None
17	No	Yes	No	II	Major	No	1	II	1	Elective	Discharged	No	No	Female		Alive	None	None	None	None	None	None	No	None	None	None	None	None	None	No	None	None	None	None	None
10	No	Yes	No	II	Major	Yes	2	II	1	Urgent	Died	No	No	Female	Grade 2	Died	None	None	None	Moderate	None	None	Yes	None	None	Moderate	None	None	None	Yes	None	None	None	Moderate	None
1	No	Yes	No	II	Major	Yes	1	I	2	Elective	Discharged	No	No	Male		Alive	None	None	None	None	None	None	No	None	None	None	None	None	None	No	None	None	None	None	None
1	No	No	No	I	Intermediate/minor	Yes	1	I	1	Elective	Still admitted - in hospital ward	No	No	Female		Alive	None	None	None	None	None	None	No	None	None	None	None	None	None	No	None	None	None	None	None
17	No	Yes	No	II	Major	Yes	1	II	2	Emergency	Discharged	No	No	Female		Alive	None	None	None	None	None	None	No	None	None	None	None	None	None	No	None	None	None	None	None
1	No	Yes	Yes	II	Major	No	1	I	1	Elective	Still admitted - in hospital ward	Yes	No	Male		Alive	None	None	None	None	None	None	No	None	None	None	None	None	None	No	None	None	None	None	None
17	No	Yes	No	I	Intermediate/minor	No	2	I	2	Urgent	Still admitted - in hospital ward	No	No	Female	Grade IIIB	Alive	None	None	None	Moderate	None	None	Yes	None	None	None	None	None	None	No	None	None	None	None	None
2	No	Yes	Yes	III	Major	Yes	1	I	1	Elective	Still admitted - in hospital ward	Yes	No	Male		Alive	None	None	None	None	None	None	No	None	None	None	None	None	None	No	None	None	None	None	None
17	No	Yes	No	II	Major	No	1	II	1	Elective	Discharged	No	No	Female		Alive	None	None	None	None	None	None	No	None	None	None	None	None	None	No	None	None	None	None	None
17	No	No	No	II	Major	No	1	I	2	Elective	Discharged	No	No	Female		Alive	None	None	None	None	None	None	No	None	None	None	None	None	None	No	None	None	None	None	None
17	No	Yes	No	III	Major	Yes	1	II	1	Elective	Discharged	No	No	Female		Alive	None	None	None	None	None	None	No	None	None	None	None	None	None	No	None	None	None	None	None
1	No	Yes	No	III	Major	Yes	1	II	1	Emergency	Still admitted - in hospital ward	No	No	Female		Alive	None	None	None	None	None	None	No	None	None	None	None	None	None	No	None	None	None	None	None
17	No	Yes	No	I	Intermediate/minor	No	2	I	2	Emergency	Still admitted - in hospital ward	No	No	Female	Grade 1	Alive	None	Moderate	None	None	None	None	Yes	None	None	None	None	None	None	No	None	None	None	None	None
3	No	Yes	No	I	Major	No	1	I	1	Elective	Still admitted - in hospital ward	No	No	Female		Alive	None	None	None	None	None	None	No	None	None	None	None	None	None	No	None	None	None	None	None
17	No	Yes	No	I	Intermediate/minor	No	1	0	2	Elective	Discharged	No	No	Female		Alive	None	None	None	None	None	None	No	None	None	None	None	None	None	No	None	None	None	None	None
15	No	Yes	No	II	Major	Yes	1	I	2	Emergency	Still admitted - in hospital ward	No	No	Male		Alive	None	None	None	None	None	None	No	None	None	None	None	None	None	No	None	None	None	None	None
17	No	Yes	Yes	II	Major	Yes	2	I	2	Elective	Discharged	Yes	Yes	Female	Grade IIIA	Alive	Moderate	None	Moderate	None	None	None	Yes	None	None	None	None	None	None	No	None	None	None	None	None
11	No	Yes	No	I	Major	Yes	2	0	2	Elective	Discharged	No	No	Female	Grade 2	Alive	Mild	None	None	None	None	None	Yes	None	None	None	None	None	None	No	None	None	None	None	None
18	No	Yes	No	I	Intermediate/minor	No	1	0	1	Elective	Discharged	No	No	Female		Alive	None	None	None	None	None	None	No	None	None	None	None	None	None	No	None	None	None	None	None
11	No	Yes	No	I	Intermediate/minor	Yes	1	III	1	Elective	Discharged	No	No	Female		Alive	None	None	None	None	None	None	No	None	None	None	None	None	None	No	None	None	None	None	None
3	No	Yes	No	II	Intermediate/minor	No	1	I	2	Elective	Discharged	No	No	Female		Alive	None	None	None	None	None	None	No	None	None	None	None	None	None	No	None	None	None	None	None
4	No	Yes	No	II	Major	Yes	1	I	1	Urgent	Discharged	No	No	Male		Alive	None	None	None	None	None	None	No	None	None	None	None	None	None	No	None	None	None	None	None
11	No	Yes	No	II	Major	No	1	II	1	Urgent	Discharged	No	No	Male		Alive	None	None	None	None	None	None	No	None	None	None	None	None	None	No	None	None	None	None	None
3	No	Yes	No	I	Major	No	1	I	1	Elective	Discharged	No	No	Female		Alive	None	None	None	None	None	None	No	None	None	None	None	None	None	No	None	None	None	None	None
4	No	Yes	No	II	Major	No	1	I	2	Urgent	Discharged	No	No	Female		Alive	None	None	None	None	None	None	No	None	None	None	None	None	None	No	None	None	None	None	None
11	No	Yes	No	I	Major	No	1	0	2	Urgent	Discharged	No	No	Male		Alive	None	None	None	None	None	None	No	None	None	None	None	None	None	No	None	None	None	None	None
3	No	Yes	No	II	Major	No	1	III	1	Elective	Discharged	No	No	Female		Alive	None	None	None	None	None	None	No	None	None	None	None	None	None	No	None	None	None	None	None
4	No	Yes	No	I	Major	No	1	0	2	Elective	Discharged	No	No	Female		Alive	None	None	None	None	None	None	No	None	None	None	None	None	None	No	None	None	None	None	None
11	No	Yes	No	I	Major	No	1	I	1	Urgent	Discharged	No	No	Male		Alive	None	None	None	None	None	None	No	None	None	None	None	None	None	No	None	None	None	None	None
3	No	Yes	No	II	Major	Yes	2	0	1	Emergency	Discharged	No	No	Female	Grade 2	Alive	Moderate	Mild	None	None	None	Mild	Yes	None	None	None	None	None	None	No	None	None	Mild	None	None
10	No	Yes	No	II	Major	No	2	I	2	Elective	Discharged	No	No	Male	Grade 1	Alive	Mild	None	None	None	Moderate	None	Yes	None	None	None	None	None	None	No	None	None	Mild	None	None
10	No	Yes	No	II	Major	Yes	2	0	2	Elective	Discharged	No	No	Male	Grade 2	Alive	Moderate	Moderate	None	None	None	None	Yes	None	None	None	None	None	None	No	None	None	Mild	None	None
4	No	Yes	No	III	Major	No	2	0	1	Elective	Discharged	No	No	Female	Grade 1	Alive	Mild	Mild	None	None	None	Mild	Yes	None	None	None	None	None	None	No	None	None	None	None	None
11	No	Yes	No	I	Major	Yes	2	I	1	Elective	Discharged	No	No	Male	Grade 1	Alive	None	Mild	None	None	None	None	Yes	None	None	None	None	None	None	No	None	None	None	None	None
10	No	Yes	No	II	Major	Yes	2	II	2	Elective	Discharged	No	No	Male	Grade 1	Alive	Moderate	Mild	None	None	Moderate	None	Yes	None	None	None	None	None	None	No	None	None	None	None	Severe
4	No	Yes	No	III	Major	Yes	2	I	1	Emergency	Discharged	No	No	Female	Grade 2	Alive	Mild	Mild	None	None	None	None	Yes	None	None	None	None	None	None	No	None	None	Mild	None	None
4	No	Yes	No	I	Major	No	2	0	1	Urgent	Discharged	No	No	Female	Grade 1	Alive	Mild	Mild	None	None	None	Mild	Yes	None	None	None	None	None	None	No	None	None	Moderate	None	None
4	No	Yes	No	II	Major	Yes	2	0	1	Elective	Discharged	No	No	Female	Grade 2	Alive	Mild	None	None	None	None	Mild	Yes	None	None	None	None	None	None	No	None	None	None	None	None
4	No	Yes	No	II	Major	Yes	2	0	1	Elective	Discharged	No	No	Female	Grade 2	Alive	None	None	None	None	None	Mild	Yes	None	None	None	None	None	None	No	None	None	Moderate	None	None
3	No	Yes	No	II	Major	No	2	I	1	Emergency	Still admitted - in hospital ward	No	No	Female	Grade 2	Alive	Mild	None	None	None	None	None	Yes	None	None	None	None	None	None	No	None	None	None	None	None
3	No	Yes	No	II	Major	Yes	2	0	2	Urgent	Still admitted - in the critical care unit	No	No	Female	Grade 1	Alive	None	None	Moderate	None	None	None	Yes	None	None	None	None	None	None	No	None	None	None	None	None
17	No	Yes	Yes	I	Major	No	1	I	2	Elective	Still admitted - in hospital ward	Yes	No	Female		Alive	None	None	None	None	None	None	No	None	None	None	None	None	None	No	None	None	None	None	None
17	No	Yes	No	I	Major	No	1	II	1	Urgent	Discharged	No	No	Female		Alive	None	None	None	None	None	None	No	None	None	None	None	None	None	No	None	None	None	None	None
3	No	Yes	No	I	Major	No	1	I	2	Urgent	Discharged	No	No	Female		Alive	None	None	None	None	None	None	No	None	None	None	None	None	None	No	None	None	None	None	None
18	No	Yes	Yes	II	Major	Yes	2	I	1	Urgent	Still admitted - in the critical care unit	Yes	Yes	Female	Grade 2	Alive	Mild	None	None	None	None	None	Yes	None	None	None	None	None	None	No	None	None	None	None	None
15	No	Yes	No	I	Major	Yes	2	0	2	Urgent	Discharged	No	No	Female	Grade 1	Alive	Mild	None	None	None	None	None	Yes	None	None	None	None	None	None	No	None	None	None	None	None
18	No	Yes	No	III	Intermediate/minor	No	1	II	1	Urgent	Still admitted - in hospital ward	No	No	Male		Alive	None	None	None	None	None	None	No	None	None	None	None	None	None	No	None	None	None	None	None
13	No	Yes	No	I	Intermediate/minor	No	1	0	1	Elective	Discharged	No	No	Female		Alive	None	None	None	None	None	None	No	None	None	None	None	None	None	No	None	None	None	None	None
18	No	Yes	No	I	Intermediate/minor	No	1	0	2	Urgent	Still admitted - in hospital ward	No	No	Male		Alive	None	None	None	None	None	None	No	None	None	None	None	None	None	No	None	None	None	None	None
5	No	Yes	No	I	Major	Yes	2	I	2	Elective	Discharged	No	No	Male	Grade 2	Alive	None	None	None	None	Mild	None	Yes	None	None	None	None	None	None	No	None	None	None	None	None
5	No	Yes	No	I	Intermediate/minor	No	2	0	2	Urgent	Discharged	No	No	Male	Grade 2	Alive	None	None	None	None	None	None	No	None	None	None	None	None	None	No	None	None	Mild	None	None
12	No	Yes	No	I	Intermediate/minor	Yes	1	0	1	Urgent	Discharged	No	No	Male		Alive	None	None	None	None	None	None	No	None	None	None	None	None	None	No	None	None	None	None	None
11	No	Yes	No	III	Major	No	2	III	1	Emergency	Still admitted - in hospital ward	No	No	Male	Grade 2	Alive	None	None	None	None	None	None	No	None	None	None	Moderate	None	Severe	Yes	None	None	None	None	None
7	No	Yes	Yes	II	Intermediate/minor	Yes	1	I	1	Urgent	Still admitted - in hospital ward	Yes	Yes	Male		Alive	None	None	None	None	None	None	No	None	None	None	None	None	None	No	None	None	None	None	None
2	No	No	No	I	Major	No	1	0	2	Urgent	Still admitted - in hospital ward	No	No	Male		Alive	None	None	None	None	None	None	No	None	None	None	None	None	None	No	None	None	None	None	None
10	No	Yes	No	II	Major	Yes	1	I	1	Urgent	Discharged	No	No	Male		Alive	None	None	None	None	None	None	No	None	None	None	None	None	None	No	None	None	None	None	None
1	No	Yes	No	I	Intermediate/minor	No	1	0	1	Elective	Still admitted - in hospital ward	No	No	Female		Alive	None	None	None	None	None	None	No	None	None	None	None	None	None	No	None	None	None	None	None
1	No	Yes	No	II	Major	No	1	0	1	Urgent	Discharged	No	No	Female		Alive	None	None	None	None	None	None	No	None	None	None	None	None	None	No	None	None	None	None	None
18	No	Yes	Yes	I	Major	No	2	0	1	Urgent	Discharged	Yes	No	Female	Grade 1	Alive	Moderate	Mild	None	None	None	None	Yes	None	None	None	None	None	None	No	None	None	None	None	None
10	No	Yes	No	I	Intermediate/minor	Yes	1	0	1	Urgent	Discharged	No	No	Female		Alive	None	None	None	None	None	None	No	None	None	None	None	None	None	No	None	None	None	None	None
13	No	Yes	No	I	Intermediate/minor	Yes	1	0	2	Urgent	Still admitted - in hospital ward	No	No	Female		Alive	None	None	None	None	None	None	No	None	None	None	None	None	None	No	None	None	None	None	None
15	No	Yes	No	I	Major	No	1	0	2	Urgent	Still admitted - in hospital ward	No	No	Male		Alive	None	None	None	None	None	None	No	None	None	None	None	None	None	No	None	None	None	None	None
15	No	Yes	No	I	Intermediate/minor	No	1	0	1	Urgent	Discharged	No	No	Male		Alive	None	None	None	None	None	None	No	None	None	None	None	None	None	No	None	None	None	None	None
13	No	Yes	Yes	II	Major	Yes	2	I	1	Urgent	Discharged	Yes	Yes	Female	Grade IV A	Alive	None	None	None	None	None	None	No	None	Mild	None	None	None	None	Yes	None	None	None	None	None
18	No	Yes	Yes	II	Major	Yes	2	I	2	Urgent	Discharged	Yes	No	Female	Grade 2	Alive	None	None	None	None	Severe	None	Yes	None	None	None	None	None	None	No	None	None	None	None	None
18	No	Yes	No	I	Major	No	1	0	1	Urgent	Still admitted - in hospital ward	No	No	Female		Alive	None	None	None	None	None	None	No	None	None	None	None	None	None	No	None	None	None	None	None
3	No	No	No	I	Major	Yes	1	0	1	Urgent	Discharged	No	No	Female		Alive	None	None	None	None	None	None	No	None	None	None	None	None	None	No	None	None	None	None	None
1	No	Yes	No	I	Intermediate/minor	No	1	0	2	Emergency	Discharged	No	No	Female		Alive	None	None	None	None	None	None	No	None	None	None	None	None	None	No	None	None	None	None	None
14	No	No	No	I	Major	Yes	1	I	2	Urgent	Discharged	No	No	Female		Alive	None	None	None	None	None	None	No	None	None	None	None	None	None	No	None	None	None	None	None
9	No	No	No	II	Intermediate/minor	Yes	1	I	2	Urgent	Discharged	No	No	Male		Alive	None	None	None	None	None	None	No	None	None	None	None	None	None	No	None	None	None	None	None
18	No	Yes	No	I	Major	No	2	0	1	Urgent	Discharged	No	No	Female	Grade IIIA	Alive	Mild	None	None	None	None	None	Yes	None	None	None	None	None	None	No	None	None	None	None	None
15	No	No	No	I	Intermediate/minor	No	1	0	1	Urgent	Discharged	No	No	Female		Alive	None	None	None	None	None	None	No	None	None	None	None	None	None	No	None	None	None	None	None
3	No	No	No	I	Major	Yes	1	0	1	Urgent	Discharged	No	No	Female		Alive	None	None	None	None	None	None	No	None	None	None	None	None	None	No	None	None	None	None	None
14	No	Yes	Yes	I	Major	No	1	0	2	Urgent	Still admitted - in hospital ward	Yes	No	Female		Alive	None	None	None	None	None	None	No	None	None	None	None	None	None	No	None	None	None	None	None
4	No	Yes	No	I	Major	No	1	0	1	Urgent	Discharged	No	No	Female		Alive	None	None	None	None	None	None	No	None	None	None	None	None	None	No	None	None	None	None	None
2	No	No	No	I	Intermediate/minor	Yes	1	0	2	Urgent	Still admitted - in hospital ward	No	Yes	Male		Alive	None	None	None	None	None	None	No	None	None	None	None	None	None	No	None	None	None	None	None
2	No	Yes	No	III	Major	Yes	2	I	2	Urgent	Discharged	No	No	Male	Grade 1	Alive	Moderate	Mild	None	None	None	None	Yes	None	None	None	None	None	None	No	None	Mild	None	None	None
2	No	Yes	No	I	Major	Yes	1	I	2	Urgent	Still admitted - in hospital ward	No	No	Male		Alive	None	None	None	None	None	None	No	None	None	None	None	None	None	No	None	None	None	None	None
3	No	Yes	No	I	Major	No	2	0	2	Urgent	Discharged	No	No	Female	Grade 1	Alive	Mild	None	None	None	None	None	Yes	None	None	None	None	None	None	No	None	None	None	None	None
18	No	Yes	Yes	II	Major	No	2	0	2	Urgent	Still admitted - in hospital ward	Yes	No	Female	Grade 1	Alive	Mild	None	None	None	None	None	Yes	None	None	None	None	None	None	No	None	None	None	None	None
18	No	Yes	No	I	Intermediate/minor	No	1	0	1	Urgent	Still admitted - in hospital ward	No	No	Male		Alive	None	None	None	None	None	None	No	None	None	None	None	None	None	No	None	None	None	None	None
15	No	No	No	I	Intermediate/minor	Yes	1	I	2	Urgent	Discharged	No	No	Male		Alive	None	None	None	None	None	None	No	None	None	None	None	None	None	No	None	None	None	None	None
1	No	Yes	No	I	Major	Yes	1	0	2	Elective	Discharged	No	No	Male		Alive	None	None	None	None	None	None	No	None	None	None	None	None	None	No	None	None	None	None	None
13	No	Yes	No	I	Intermediate/minor	Yes	1	I	2	Urgent	Discharged	No	No	Male		Alive	None	None	None	None	None	None	No	None	None	None	None	None	None	No	None	None	None	None	None
15	No	No	No	I	Major	Yes	1	0	1	Urgent	Discharged	No	No	Female		Alive	None	None	None	None	None	None	No	None	None	None	None	None	None	No	None	None	None	None	None
18	No	Yes	No	II	Major	No	2	0	1	Urgent	Discharged	No	No	Male	Grade IIIA	Alive	Moderate	None	None	None	None	None	Yes	None	None	None	None	None	None	No	None	None	None	None	None
18	No	Yes	Yes	I	Major	No	2	0	2	Urgent	Discharged	Yes	No	Male	Grade 1	Alive	Moderate	None	None	None	None	None	Yes	None	None	None	None	None	None	No	None	None	None	None	None
18	No	No	Yes	II	Intermediate/minor	No	2	I	2	Elective	Discharged	Yes	No	Male	Grade 2	Alive	Mild	None	None	None	None	None	Yes	None	None	None	None	None	None	No	None	None	None	None	None
5	No	Yes	No	II	Major	Yes	2	I	2	Urgent	Discharged	No	No	Female	Grade 2	Alive	None	None	None	None	Mild	None	Yes	None	None	None	None	None	None	No	None	None	Mild	None	None
1	No	Yes	Yes	II	Major	Yes	1	I	2	Emergency	Still admitted - in hospital ward	Yes	No	Male		Alive	None	None	None	None	None	None	No	None	None	None	None	None	None	No	None	None	None	None	None
5	No	Yes	No	III	Intermediate/minor	Yes	1	I	2	Urgent	Discharged	No	No	Male		Alive	None	None	None	None	None	None	No	None	None	None	None	None	None	No	None	None	None	None	None
10	No	Yes	No	I	Major	No	2	0	2	Elective	Discharged	No	No	Female	Grade 2	Alive	None	None	None	None	Mild	None	Yes	None	None	None	None	None	None	No	None	None	None	None	None
3	No	Yes	No	I	Intermediate/minor	No	1	0	1	Elective	Discharged	No	No	Female		Alive	None	None	None	None	None	None	No	None	None	None	None	None	None	No	None	None	None	None	None
15	No	Yes	No	I	Major	No	1	0	1	Urgent	Discharged	No	No	Female		Alive	None	None	None	None	None	None	No	None	None	None	None	None	None	No	None	None	None	None	None
11	No	Yes	No	I	Major	No	1	0	1	Elective	Discharged	No	No	Female		Alive	None	None	None	None	None	None	No	None	None	None	None	None	None	No	None	None	None	None	None
3	No	Yes	No	I	Intermediate/minor	Yes	1	0	1	Urgent	Still admitted - in hospital ward	No	No	Female		Alive	None	None	None	None	None	None	No	None	None	None	None	None	None	No	None	None	None	None	None
3	No	Yes	No	I	Major	Yes	2	II	2	Elective	Discharged	No	No	Female	Grade IIIA	Alive	Mild	None	None	None	None	None	Yes	None	None	None	None	None	None	No	None	None	None	None	None
2	No	Yes	Yes	III	Major	Yes	2	II	2	Urgent	Died	Yes	Yes	Male	Grade IV B	Died	None	None	None	None	None	None	No		Severe	None	None	None	Severe	Yes	None	None	None	None	None
15	No	Yes	No	II	Major	Yes	2	II	1	Elective	Still admitted - in hospital ward	No	No	Male	Grade 2	Alive	None	None	None	Moderate	Moderate	None	Yes	None	None	None	None	None	None	No	None	None	None	None	None
18	No	Yes	No	I	Intermediate/minor	No	1	0	1	Elective	Discharged	No	No	Male		Alive	None	None	None	None	None	None	No	None	None	None	None	None	None	No	None	None	None	None	None
1	No	Yes	No	II	Intermediate/minor	No	1	II	2	Urgent	Discharged	No	No	Female		Alive	None	None	None	None	None	None	No	None	None	None	None	None	None	No	None	None	None	None	None
18	No	Yes	No	II	Major	No	2	II	2	Urgent	Still admitted - in hospital ward	No	No	Female	Grade 2	Alive	None	Severe	None	None	None	None	Yes	None	None	None	None	None	None	No	None	None	None	None	None
18	No	Yes	No	I	Intermediate/minor	No	1	I	1	Elective	Discharged	No	No	Female		Alive	None	None	None	None	None	None	No	None	None	None	None	None	None	No	None	None	None	None	None
17	No	Yes	No	I	Major	No	2	0	2	Emergency	Still admitted - in hospital ward	No	No	Female	Grade 1	Alive	Moderate	Mild	None	None	None	None	Yes	None	None	None	None	None	None	No	None	None	None	None	None
11	No	Yes	No	I	Intermediate/minor	No	1	I	1	Elective	Discharged	No	No	Female		Alive	None	None	None	None	None	None	No	None	None	None	None	None	None	No	None	None	None	None	None
15	No	Yes	No	II	Intermediate/minor	No	1	I	1	Elective	Discharged	No	No	Male		Alive	None	None	None	None	None	None	No	None	None	None	None	None	None	No	None	None	None	None	None
13	No	No	No	I	Major	Yes	2	0	2	Elective	Discharged	No	Yes	Female	Grade IV A	Alive	None	None	None	None	None	None	No	None	None	None	None	None	None	No	None	None	None	None	Severe

## Sheet: PODA
PODA(postoperative complication	1	No
	2	Yes
